# Supplementary material for: Salivary Polyamines Help Detect High-Risk Patients with Pancreatic Cancer: A Prospective Validation Study
Source: Int J Mol Sci. 2023 Feb 3;24(3):2998. doi: 10.3390/ijms24032998 (PMC9918012; doi:10.3390/ijms24032998)
Supplement: Supplementary file 1 [file ijms-24-02998-s001.zip]

Archive with 1 entries (1 files):
- ijms-2183083-supplementary.pdf
